# Supplementary material for: Perineal herniorrhaphy with pedunculated tunica vaginalis communis in dogs: Description of the technique and clinical case series
Source: Front Vet Sci. 2022 Aug 4;9:931088. doi: 10.3389/fvets.2022.931088 (PMC9386072; doi:10.3389/fvets.2022.931088)
Supplement: Supplementary file 1 [file Table_1.XLSX]

## Sheet: Table 1
Table 1. The summary of the dogs treated by herniorrhaphy with the pedunculated TVC
No.	Age (y-o)	Breed	BW (kg)	Hernial side	Clinical signs	Operation time (mins)	Intraopative complications	Additional procedures	Postoperative complications
									Short-term	Long-term
1	10	Toy Poodle	6	Right	Tenesmus	118	None	Colo + Cysto	None	None
2	11	Toy Poodle	3.7	Bilateral	None	122	None	Cysto	Infection	None
3	11	Toy Poodle	4.3	Bilateral	Tenesmus	92	None	Cysto	None	Recurrence (POD 136)
4	10	Mix-breed	4.6	Right	Tenesmus	93	None	Colo + Cysto	None	None
5	10	Mix-breed	12.3	Right	None	149	None	Colo + Cysto	None	None
6	13	Miniature Dachshund	5.1	Right	Tenesmus	46	None	None	None	None
7	12	Shih Tzu	7	Left	None	136	None	Colo	None	None
8	9	Yorkshire Terrier	1.6	Right	Tenesmus	68	None	None	Infection	None
BW: Body weight, y-o: years old, Colo: colopexy, Cysto: cystopexy, POD: postoperative day
